# Supplementary material for: The CAR–mRNA Interaction Surface Is a Zipper Extension of the Ribosome A Site
Source: Int J Mol Sci. 2022 Jan 26;23(3):1417. doi: 10.3390/ijms23031417 (PMC8835751; doi:10.3390/ijms23031417)
Supplement: Supplementary file 1 [file ijms-23-01417-s001.zip]

Archive with 2 entries (2 files):
- Dalgarno_code_Suppl.txt
- Suppl_Materials_12_23.pdf
